# Supplementary material for: The Effects of Time-Restricted Eating in Women with Polyendocrine Metabolic Ovarian Syndrome: A Systematic Review and Meta-Analysis
Source: Nutrients. 2026 Jun 26;18(13):2096. doi: 10.3390/nu18132096 (PMC13363535; doi:10.3390/nu18132096)
Supplement: Supplementary file 1 [file nutrients-18-02096-s001.zip]

Archive with 1 entries (1 files):
- nutrients-4364568-supplementary.pdf
